# Supplementary material for: Controlling aggregation of cholesterol-modified DNA nanostructures
Source: Nucleic Acids Res. 2019 Oct 23;47(21):11441–51. doi: 10.1093/nar/gkz914 (PMC6868430; doi:10.1093/nar/gkz914)
Supplement: gkz914_Supplemental_Files [file gkz914_supplemental_files.zip]

Archive with 4 entries (4 files):
- 190927_NAR_CholDNA_Supp_revised_v2.docx
- Supplementary Movie M1_30T.mp4
- Supplementary Movie M2_Duplex_0nt.mp4
- Supplementary Movie M3_Duplex_6nt.mp4
